# Supplementary material for: Inhibition of SRC-3 as a potential therapeutic strategy for aggressive mantle cell lymphoma
Source: PLoS One. 2024 Apr 29;19(4):e0289902. doi: 10.1371/journal.pone.0289902 (PMC11057735; doi:10.1371/journal.pone.0289902)
Supplement: S1 File — (XLSX) [file pone.0289902.s001.xlsx]

## Sheet: Fig1
A) SI-10
Jeko-1							Maver								Mino							A20					Z138
[conc]	Rep1	Rep2	Rep3	Rep4	Rep5		[conc]	Rep1	Rep2	Rep3	Rep4	Rep5		[conc]	Rep1	Rep2	Rep3	Rep4	Rep5			[conc]	Rep1	Rep2	Rep3		[conc]	Rep1	Rep2	Rep3
-11.4083	75.0733	77.3766	77.4659	72.482	96.8692		-12.2907	92.9345	87.4642	80.701	91.0131	81.2122		-11.4083	93.7207	85.1782	70.7599	71.9013	82.4437			-10.9134	98.5479	104.832	100.999		-10.8928	100.195	101.35	102.003
-10.8062	76.784	75.1504	84.3703	83.3633	89.1344		-11.5918	75.484	97.8059	87.6088	93.0394	80.4636		-10.8062	96.831	82.364	84.2553	64.0192	72.3606			-10.3113	98.7746	108.42	96.5495		-10.1938	99.4824	99.9132	98.4273
-10.2041	82.4536	78.2792	70.4097	70.6834	88.7661		-10.8928	88.7344	80.2756	78.2589	91.7401	74.7625		-10.2041	99.5305	97.1857	90.152	65.8243	73.2503			-9.91388	105.209	108.984	104.684		-9.49485	98.4373	98.9436	102.175
-9.60206	75.7087	80.8664	56.4492	74.0108	65.4696		-10.1938	52.6382	49.9118	74.3019	78.7007	65.2606		-9.60206	84.8591	93.8712	87.2948	58.1227	71.1151			-9.43676	105.973	110.162	101.915		-8.79588	49.7235	48.3207	51.7164
-9	46.4321	40.5536	30.6525	30.5755	24.5856		-9.49485	31.4837	51.2789	58.3946	45.4447	33.3717		-9	21.7136	23.9525	13.1307	15.6438	18.0902			-8.95964	102.666	116.344	98.2077		-8.09691	6.61428	6.61554	7.45491
-8.39794	23.216	28.8809	17.6783	16.8165	8.65562		-8.79588	20.5815	25.237	22.4873	25.0271	15.9948		-8.39794	8.80282	12.2577	4.55927	5.89651	6.58363			-8.48252	102.566	115.482	93.9511		-7.39794	3.68558	3.364	2.69479
-7.79588	21.1144	27.6775	14.9469	16.7266	4.69613		-8.09691	27.8426	34.4212	28.0045	30.6574	23.0204		-7.79588	5.75117	7.94246	0.364742	3.06859	0.415184			-8.0054	81.3138	102.714	75.6551		-6.69897	0.552927	0.804916	0.964249
-7.19382	15.0049	20.2166	7.58725	10.7014	2.17466		-7.39794	23.2791	29.8787	22.8038	28.1825	19.0181		-7.19382	4.69484	7.44215	-1.70213	2.46691	0.29656			-7.52827	34.1511	37.3355	22.2878
-6.59176	14.8583	20.9988	7.43551	11.5108	0.460405		-6.69897	14.7879	19.8456	13.2504	19.5824	16.7579		-6.59176	5.69249	9.00563	0.217735	3.91095	0.059312			-7.05115	13.1472	16.6027	8.87984
																						-6.57403	7.2287	11.5595	5.13917
																						-6.09691	4.13391	6.43455	1.63612
B) SI-10
Jeko-1							Maver								Mino												Z138
[conc]	Rep1	Rep2	Rep3	Rep4	Rep5		[conc]	Rep1	Rep2	Rep3	Rep4	Rep5		[conc]	Rep1	Rep2	Rep3	Rep4	Rep5								[conc]	Rep1	Rep2	Rep3
-11.4083	83.9053	96.5612	90.3662	100.986	94.5499		-11.4083	95.0107	96.8088	103.198	105.564	85.4093		-11.4083	77.4037	76.9454	76.9212	82.9689	86.7482								-10.8928	104.459	97.7795	103.38
-10.8062	69.5074	75.2063	66.0507	88.4588	100.345		-10.8062	83.7766	75.7934	84.1606	99.3082	86.89		-10.8062	85.4284	87.2644	75.4803	87.0444	99.0559								-10.1938	99.3259	103.259	93.2688
-10.2041	62.6314	71.4237	63.4326	87.9298	96.9914		-10.2041	70.2296	68.7032	68.2965	92.5223	95.0262		-10.2041	70.7445	86.5152	69.2123	82.3062	95.8392								-9.49485	102.741	96.935	95.8793
-9.60206	69.5074	57.3762	42.1116	52.5367	82.5401		-9.60206	46.8914	47.6414	40.782	38.5589	40.7892		-9.60206	72.9704	58.3615	55.5956	77.7005	89.9301								-8.79588	33.3394	34.9752	49.0137
-9	24.8322	29.9862	14.0828	25.2705	35.3638		-9	14.753	16.1358	16.8123	20.5417	20.1754		-9	20.52	26.9212	18.2997	22.7303	24.5804								-8.09691	3.43597	3.27547	2.80784
-8.39794	13.9927	18.7414	11.3963	15.749	16.4488		-8.39794	12.1978	12.9446	11.0244	18.5251	16.4666		-8.39794	10.0636	12.6873	6.29203	8.21736	4.93007								-7.39794	3.75228	3.37926	3.36654
-7.79588	10.4723	14.9244	6.70773	11.2527	10.4562		-7.79588	16.6474	19.5822	17.432	23.309	24.6748		-7.79588	7.83764	11.334	3.81844	6.29556	2.30769								-6.69897	0.478317	0.969311	1.06784
-7.19382	4.16614	6.58528	1.59138	3.34215	0.295931		-7.19382	17.121	15.4511	13.5899	20.5123	23.5679		-7.19382	7.94987	12.6873	4.41883	7.32273	3.70629
-6.59176	4.11549	6.8088	1.45448	3.82303	0.221948		-6.59176	13.7397	16.832	11.0244	14.7862	15.1585		-6.59176	8.02469	12.784	3.00192	6.5275	0
C) Mino
6h							12h								24h							48h
[conc]	Rep1	Rep2	Rep3	Rep4	Rep5		[conc]	Rep1	Rep2	Rep3	Rep4	Rep5		[conc]	Rep1	Rep2	Rep3	Rep4	Rep5			[conc]	Rep1	Rep2	Rep3	Rep4	Rep5
-12.1146	96.3379	102.621	110.44	94.8486	84.8023		-12.1146	71.3798	95.0924	84.2311	103.811	104.948		-12.1146	80.573	83.4976	88.1808	98.3915	81.2164			-12.1146	90.1992	101.981	93.0156	87.71	89.0772
-11.4157	75.4959	93.7109	94.0491	95.1347	71.3503		-11.4157	65.495	99.9154	80.2533	101.673	81.681		-11.4157	77.2253	81.9042	83.3223	97.9149	84.4391			-11.4157	87.8381	94.8061	89.2043	116.867	91.4655
-10.7167	80.8814	99.5633	91.2302	106.725	75.3551		-10.7167	57.3439	108.123	79.1168	118.869	67.3627		-10.7167	77.2253	85.7023	81.2668	87.0426	82.4134			-10.7167	79.662	94.9807	81.6447	84.3942	84.8706
-10.0177	69.6257	97.8163	95.4063	101.86	82.1325		-10.0177	62.8998	108.546	94.9568	108.366	62.8356		-10.0177	72.9062	80.7909	78.3003	83.8554	78.3314			-10.0177	64.315	87.3863	68.8894	88.2987	81.161
-9.31876	69.895	76.1537	79.1195	111.162	87.3695		-9.31876	60.0853	124.2	56.529	78.0635	102		-9.31876	67.4424	76.3379	67.8125	84.8086	71.1801			-9.31876	33.5801	46.6123	37.0687	40.304	62.3219
-8.61979	68.8179	74.8435	69.2013	96.8519	62.6219		-8.61979	44.8431	77.6618	46.1584	70.9063	85.2606		-8.61979	56.3412	70.3132	62.3701	75.2172	73.8196			-8.61979	25.8482	30.9435	24.8977	28.3503	22.8012
-7.92082	61.2243	77.2893	63.5636	91.5574	62.2112		-7.92082	41.2245	95.0078	41.8255	53.8032	75.6799		-7.92082	55.1964	61.2326	58.4459	72.2385	61.819			-7.92082	16.1993	26.221	19.7741	23.5569	16.2427
-7.22185	45.2293	72.6598	66.2781	85.4043	51.3264		-7.22185	38.4465	90.5232	46.3005	40.6971	53.4655		-7.22185	26.5242	34.7983	28.5475	40.2174	33.3674			-7.22185	0.969172	1.28173	-1.08017	-0.879	-2.18415
-6.52288	52.1766	101.223	48.8429	76.103	40.6469		-6.52288	38.5928	76.0542	39.2684	57.2424	39.3578		-6.52288	20.1064	27.071	19.3444	25.592	19.0342			-6.52288	0.863975	1.28173	-1.33186	-1.43163	-3.38432
D) Jeko
6h							12h								24h							48h
[conc]	Rep1	Rep2	Rep3	Rep4			[conc]	Rep1	Rep2	Rep3	Rep4			[conc]	Rep1	Rep2	Rep3	Rep4				[conc]	Rep1	Rep2	Rep3	Rep4
-11.6689	111.014	103.923	89.0708	84.6004			-11.6689	102.23	97.5817	98.809	101.083			-11.6689	87.4783	96.2713	100.034	102.148				-11.6689	108.029	103.743	84.299	91.9898
-10.8908	99.8085	105.973	106.521	83.2699			-10.8908	111.435	105.278	94.6933	103.127			-10.8908	92.6734	95.3692	95.3529	96.9098				-10.8908	105.405	114.194	83.248	89.102
-10.1126	116.099	115.608	103.053	104.158			-10.1126	104.689	97.7679	111.862	97.216			-10.1126	103.986	101.375	89.4449	94.6667				-10.1126	100.798	109.015	91.7176	109.401
-9.33445	113.757	107.931	117.13	97.0168			-9.33445	106.674	97.247	92.7141	82.35			-9.33445	87.2372	90.6993	87.1906	94.7191				-9.33445	92.4714	96.2881	82.9735	95.5446
-8.5563	90.9453	115.693	89.2957	97.1987			-8.5563	101.308	99.4857	92.9403	92.8241			-8.5563	74.2244	80.7371	83.4547	89.3014				-8.5563	65.679	60.1515	49.9922	51.999
-7.77815	106.639	99.4603	120.509	107.942			-7.77815	96.8936	89.4845	86.8992	92.6337			-7.77815	81.8489	83.1417	81.6556	77.9869				-7.77815	44.7399	45.5436	34.7613	46.9629
-7	123.042	103.693	109.917	90.2602			-7	101.435	91.6434	78.7518	76.9427			-7	71.5812	63.3545	62.8414	82.0299				-7	19.4307	16.8435	16.42	16.3303
-6.22185	94.7181	122.296	125.486	92.1105			-6.22185	31.5756	38.3233	29.1979	30.953			-6.22185	17.1877	20.107	18.9268	19.7322				-6.22185	3.33595	3.21881	3.07421	3.25594

## Sheet: Fig2
A)
[conc]	DMSO					Mino					Mino-Ven-R
1	100	100	100			100	100	100			100	100	100
1.5625	98.6346	107.826	105.075			101.906	100.927	99.36			100.579	101.27	96.9039
3.125	100.546	102.311	107.116			96.1125	89.0746	94.4675			99.0434	100.916	99.5335
6.25	101.097	110.155	110.694			6.29598	11.1073	22.5725			93.2235	101.631	100.621
12.5	105.096	108.49	105.074			0.508438	2.18144	10.0294			95.3079	98.7143	95.0784
25	98.675	105.244	98.5968			0.319899	0.513141	1.47584			87.4037	90.0118	91.515
50	99.8624	112.371	100.67			0.075725	0.06009	0.761051			80.3586	86.7376	87.9052
100	99.053	106.63	104.657			0.059498	0.06009	0.063999			78.8934	82.4269	79.1516
B)
[conc]	DMSO					JeKo-1					JeKo-Ibr-R
0.1	100	100	100			100	100	100			100	100	100
0.46875	99.4655	100.504	99.8527			59.1345	49.0539	50.4741			97.0022	99.0325	100.959
0.9375	102.008	98.5891	101.5			49.451	40.0974	38.6748			101.409	99.8119	98.7562
1.875	107.532	99.2902	105.715			13.2273	23.6105	26.3459			96.3706	100.292	100.955
3.75	100.004	101.227	103.514			5.04704	6.51096	9.4345			88.7452	87.9236	89.2993
7.5	98.59	104.965	102.998			1.06225	0.525415	1.54087			62.7263	61.5832	64.7791
15	103.984	105.513	101.858			0.337422	0.303729	0.319263			27.3044	19.6784	20.5439
30	102.901	99.6158	101.906			0.166033	0.090769	0.097499			0.569324	0.376977	0.458408
C)
Drug Concentration (nM)				Mino-Ven-R SI-10			Mino-Ven-R SI-12			Mino SI-10			Mino SI-12
0				100	100	100	100	100	100	100	100	100	100	100	100
0.0128				108.345	101.301	100.854	104.282	95.6699	102.361	100.286	104.918	97.3481	100.084	97.101	101.329
0.064				106.278	100.437	100.906	105.055	98.0946	103.217	89.5762	95.3972	92.5728	90.6977	94.6392	93.785
0.32				100.076	96.3263	101.134	102.171	93.9038	102.41	89.8274	94.25	91.7293	91.7842	92.7361	90.2621
1.6				81.7672	77.7967	72.8835	65.6339	55.1502	59.199	80.0895	88.4917	89.8702	73.4044	74.8146	83.2588
8				15.7976	15.7976	17.9172	14.9855	13.4611	13.879	10.3688	11.1739	10.195	8.96919	10.3268	9.93724
40				13.8871	13.8012	14.5239	11.8712	10.7919	10.4148	2.06587	1.83325	1.8301	2.29139	2.09438	2.06831
200				12.7189	12.444	13.5684	8.4947	8.50946	8.7795	7.94715	7.56499	7.36383	6.54382	7.04535	6.38685
D)
Drug Concentration (nM)				Jeko-Ibr-R SI-10			Jeko-Ibr-R SI-12			Jeko-1 SI-10			Jeko 1 SI-12
0				100	100	100	100	100	100	100	100	100	100	100	100
0.0128				104.076	100.698	99.9438	97.5153	104.112	104.426	100.775	103.81	101.42	102.817	98.6497	97.9139
0.064				103.354	105.418	105.467	104.751	104.929	106.402	95.0304	95.375	99.3348	101.194	97.3795	102.183
0.32				109.519	108.285	106.4	102.278	107.417	104.755	94.8678	89.7839	95.2792	101.191	96.9914	100.894
1.6				63.3132	63.1587	63.0297	50.1267	54.4784	54.8267	67.2488	67.814	69.3916	62.2345	60.0896	63.6924
8				28.8675	29.1583	28.2125	19.0678	17.9253	19.0327	2.53794	1.65428	2.97719	2.36086	4.5156	1.92679
40				20.2422	21.2787	20.6691	19.1986	19.987	19.1875	1.13006	1.16019	1.13494	1.82019	1.46603	1.2079
200				8.58459	6.01084	8.55474	2.84906	3.10501	1.55219	1.77862	1.65515	1.77054	0.719674	0.529623	0.63107

## Sheet: Fig3
A) Tumor volume
Days	Vehicle						Ibrutinib (50mg/kg)						SI-10 (50mg/kg)
0	0	0	0	0		0	0	0	0	0	0		0	0	0	0	0
14	13.5	13.5	13.5	13.5		13.5	13.5	13.5	13.5	13.5	13.5		13.5	13.5	13.5	13.5	13.5
17	13.5	13.5	13.5	13.5		13.5	13.5	13.5	13.5	13.5	13.5		13.5	13.5	13.5	13.5	13.5
19	13.5	13.5	13.5	13.5		13.5	13.5	13.5	13.5	13.5	13.5		13.5	13.5	13.5	13.5	13.5
21	13.5	13.5	13.5	13.5		13.5	13.5	13.5	13.5	13.5	13.5		13.5	13.5	13.5	13.5	13.5
24	34.983	59.904	23.4135	36		53.24	41.454	18.45	28.749	31.752	40.678		22.05	15.138	20.1465	17.298	23.552
26	38.663	102.602	53.6625	78.03		73.008	64.061	43.2	34.4605	51.6375	38.4		32	34.4	34.4605	48.9985	34.2225
28	78.75	150.381	72.03	104.362		112.694	77.2475	127.8	53.6625	102.344	74.36		48.668	64.512	58.752	117.74	51.6375
31	136.93	176.418	135	166.093		152.561	124.468	107.217	51.772	204.723	171.088		48.9985	69.12	54.1205	105.056	60.306
33	236.25	372.287	185.9	221.154		275.2	205.167	197.582	118.588	320.339	224.325		120.6	116.614	88.4835	247.45	80
35	288.684	499.851	215.6	323.783		368.475	191.1	197.173	110.466	504.752	323.2		95.992	120.736	107.217	254.571	126.15
39	379.906	807.651	415.853	465.75		478.216	252.761	303.408	132.618	451.584	377.196		136.8	219.04	137.677	280.845	205.8
42	686.94	1037.88	514.615	678.038		723.168	345.744	348.48	186.517	715.008	632.462		194.078	262.808	189.584	431.433	292.5
45	846.4	1352.12	727.65	951.385		939.87	425.25	432.964	379.456	934.626	855.523		225.264	401.157	296.447	617.16	392.673
47	798.062	1257.73	769.666	1087.51		1119.26	555.955	1072.58	520.704	1149.8	1120.04		172.651	447.536	338.688	590	516.096
B) Tumor weight at final time point
	Vehicle					Ibrutinib					SI-10
	1.242	1.914	1.366	1.283	1.767	0.633	1.082	0.549	1.578	1.6	0.386	0.737	0.54	1.226	0.638
C) body weight
Days	Vehicle					Ibrutinib (50mg/kg)					SI-10 (50mg/kg)
1	20.1	23.2	21.4	20.1	22.1	20.1	19.2	19.1	20.4	20.3	20.6	18.6	19.2	19.8	20.4
4	20.3	23.6	21.5	21	22.5	21	20.2	20.4	20.9	21.8	20.3	18.2	19.4	19	20.5
6	19.7	23	21.2	21.2	21.8	20.7	20.5	20.5	21	22.5	21.6	17.9	19.8	19.7	20.8
8	20.5	23.8	21.8	21.7	22.8	20.8	20.9	20.9	21.3	23.3	20.9	18	20.1	20.3	21.4
11	20.5	23.7	22.1	22.1	23.2	20.8	21.1	21.5	22.8	20.6	20.6	18.9	20.4	20.1	21.3
13	20.4	23.6	22.4	21.6	23.3	21.5	21.2	20.9	21.1	23	20.5	19.4	20.2	20.2	21.2
15	20.4	23.6	22	21.5	23.4	21	21.5	21	21.7	22.8	20.4	19.2	20.5	20.8	21.4
18	20.3	23.5	22.4	21.9	23.2	21.2	21.5	21.2	21.7	23	21	18.9	20.1	20.6	21.1
20	20.9	24.1	22.4	21.5	24	21.4	21.8	21.1	21.7	22.9	21.1	19.2	19.9	20.6	21
22	21.4	24.6	23.1	22.7	24.6	21.7	22	22.1	22.4	23.5	21.5	19.7	21.1	21.4	22.1
25	21	24.4	22.5	23	24	21.3	21.6	21.2	22.2	23	20.8	19.3	20.5	21.4	21.6
27	21.2	24.3	22.6	22.5	23.9	21.7	21.5	21.8	22.4	23.1	21.1	19.5	20.9	21.5	21.8
29	21.5	25.3	23	23.4	24.3	21.8	22	22.6	23	23.7	21.4	19.6	21.1	22.1	21.9
33	22.2	26.5	23.2	23.5	24.7	21.1	21.4	22	22.1	22.6	21.5	19.7	21.2	22.6	22.4
36	23.1	28.1	24.5	25.5	25.9	22.8	22.9	24	24.1	24.5	22.6	20.2	22.5	24.2	23.4
39	23.4	23.4	20.5	25.2	22.8	22.7	23.7	24.6	25	25.1	20.9	17.9	19.7	23.5	23.7

## Sheet: Fig4
A) survival data
Days	Vehicle	Low dose
35	1			m
25	1			n
25	1			o
26	1			p
33	1			q
43	1			s
41	1			t
55		0
25		1		c?
47		1
47		1
55		0
46		1
48		1
28		1		h?
37		1		i?
B)
Days	SI-10 (1mg/kg)									Vehicle
7		20.06	25.45	19.56	21.38	19.25	18.23	20		19.37	20.3	19.72	19.82	19.41	17.37	16.73
11		19.63	20.6	18.79	20.45	19.56	18.9	20		19.83	19.88	19.53	19.79	19.17	18.16	16.77
14		19.75	20.53	18.96	19.9	19.74	19.14	20.24		20.03	19.86	20.17	19.55	19.65	17.89	16.71
18		18.91	21.04	19.22	20.1	19.68	19.66	20		19.57	19.7	19.87	19.74	20	17.23	17.13
20		17.68	21.38	19.46	20.3	19.67	19.95	20.36		19.58	19.12	18.63	19.96	20.45	18.08	17.73
22		17.38	22.39	19.66	20.47	20.29	20.04	20.98		20.32	18	17.79	20.09	21.36	18.48	17.31
25			22.16	20.52	21.32	20.57	20.95	21.33		20.93	18.3	17.51	18.2	21.69	18.96	18.33
26			21.71	19.43	21.33	20.69	20.48	21.07		20.46			18.4	21.13	19.37	18.58
27			22	20	21	21	20	21		21				22	19	18
28			22	20	21	21	21	22		21				21	19	19
29			22	20.48	20.89	21.03	20.5	21.48		21.04				21.96	19.22	19.21
30			21.95	20.19	21.22	21.05		22		21.31				22.53	18.7	19.7
31			23	20	22	21		22		22				23	19	21
32			23	21	22	21		23		22				22	20	21
33			23	21	23	21		23		22				21.7	21	22
34			23	21	23	22		23		22					21	22
35			23	21	22	22		23		21.7					21	22
36			23	21	22	21		23							19	22
39			25	22	24	22									21	22
41			26.91	22.43	25.71	22.19									20.82	23.29
43			27.88	23.13	26.77	22.43									21.12
check this and make sure corresponsds to # of mice in plot

## Sheet: Fig5
A)
Days	SI-10 (50mg/kg)											SI-10 (100mg/kg)											Control
1	30.92	29.39	28.59	24.25	26.05	27.27	32.3	26.52	29.31	30.46		27.56	28.8	25.12	30.15	29.24	32.33	28.86	35.72	33.76	27		31.9868	36.1812	32.9445	29.0171	28.1825	34.2595	30.3321	26.4807	25.2875	32.4425
2	29	29	28	24	27	27	32	27	29	30		27	29	25	30	29	32	29	36	34	27
4	28.74	29.17	27.72	25.18	26.62	27.41	31.81	27.62	29.14	30.62		27.1	28	25.52	29.44	30.15	30.33	27.65	35.82	32.45	26.53		32.9445	25.8616	35.3022	31.5378	30.0808	28.833	27.8512	27.0534	33.7204	36.6484
7	29	29	27	26	27	28	32	29	28	29		26	27	24	30	30	32	28	35	32	27		25.9751	26.9552	35.4912	34.5093	33.5326	31.6712	30.6893	29.7075	28.7256	27.7438
9	29	30		27	28	28	31	28	28	30		27	28	25	30	30	30	28	36	33	28
11	29	30		27	27	28	31	28	28	29		27	29	25	30	30	31	27	36	32	28		36.9297	35.706	31.7325	30.7507	29.7689	28.787	27.8052	32.8381	34.6832	27.258
14	29	30		27	27	28	30	28	28	29		26	28	25	29	30	31	27	36	30	27		26.2058	27.3164	35.1035	36.2736	33.1746	32.1928	31.2109	30.2291	29.2472	28.2654
16	29.19	29.57		27.25	27	28.36	30.88	29	28	30.5		26.23	28.03	24.42	28.86	29.95	30.64	26.85	34.59	30.64	26.34
18	28.56	30		27.25	27.34	28.27	30.64	29.13	28.39	30.66		26.84	28.3	24.23	29.41	30.29	31.04	26.78	34.73	31.05	26.8		26.4739	36.335	35.3531	34.3923	33.3843	32.4076	31.4257	30.4439	29.462	28.4802
21	29.33	29.29		27.39	27.46	28.42	31.13	29.46	28	30.28		27.2	28.29	24	29.58	30.12	30.22	26.92	34.61	32.22	26.66		37.8833	34.7384	33.7269	32.7451	31.7632	30.7814	29.7995	28.8177	27.8358	27.0688
23	28.17	29.43		27.26	26.79	28.36	30.88	28.39	29.65	29.65		26.54	27.53	24.59	29.32	29.91	29.41	26.65	34.09	31.23	26.68
25	28.55	29.55		27.39	27	28.69	30.76	28.53	29.52	29.86		26.87	27.75	24.88	29.95	30.03	30.03	26.74	34.24	30.46	26.87		33.7264	36.7185	35.7366	34.7351	30.8274	29.8455	28.8637	27.8819	38.1156	32.2245
28	27.04	29		27.45	27.34	28.34	31	29	29.31	30.66		27.05	27.89	25.25	30.2	31.04	30	26.68	34.44	30.5	27.32		26.8504	37.6543	36.6725	35.6809	34.6832	33.7269	32.7451	31.7632	30.7814	29.7995
B)
AST				ALT				ALP				BUN											*** this is the plot digitizer https://apps.automeris.io/wpd/
DMSO	SI-10 50 mg/kg	SI-10 100 mg/kg		DMSO	SI-10 50 mg/kg	SI-10 100 mg/kg		DMSO	SI-10 50 mg/kg	SI-10 100 mg/kg		DMSO	SI-10 50 mg/kg	SI-10 100 mg/kg									*** this is the data source https://www.criver.com/products-services/find-model/cd-1r-igs-mouse?region=3611#panel1-growth-chart
88.03	70.22	210.17		20.24	29.91	48.4		59.19	71.25	33.56		21.67	10.25	13.8
67.69	46.47	38.72		18.34	28.91	20.24		73.34	51.13	36.66		29.61	12.56	11.91
63.03	50.11	47.57		25.42	23.78	21.27		67.47	65.94	59.65		25.06	14.11	13.15
73.84	49.35	43.32		39.77	18.77	15.77		43.57	42.04	62.61		24.34	11.47	11.13
				23.75				32.47				23.1
*we submmited 5 samples but someo of them did not pass QC which is why they all have different #
Creatine Kinase
DMSO	SI-10 50 mg/kg	SI-10 100 mg/kg
884.36	471.64	3773.7 (excluded)
618.07	101.66	467.02
546.83	78.56	433.8
1161.63	283.04	535.76
637.52
									creatine kinase levels are high (comapred to reference values ) for all groups except 50 mg/kig
									see prism embeded file															plot with n = 10 points
